# Supplementary material for: Characterization of Bacillus stercoris JK-6 as an Antifungal Agent Against Crop Fungal Diseases
Source: J Fungi (Basel). 2026 Jun 25;12(7):467. doi: 10.3390/jof12070467 (PMC13412506; doi:10.3390/jof12070467)
Supplement: Supplementary file 1 [file jof-12-00467-s001.zip]

Archive with 1 entries (1 files):
- jof-4297968-supplementary.pdf
